# Supplementary material for: Single molecule analysis indicates stimulation of MUTYH by UV-DDB through enzyme turnover
Source: Nucleic Acids Res. 2021 Jul 7;49(14):8177–88. doi: 10.1093/nar/gkab591 (PMC8373069; doi:10.1093/nar/gkab591)
Supplement: gkab591_Supplemental_Files [file gkab591_supplemental_files.zip]

Archive with 4 entries (4 files):
- MUTYH_Supple_figure_0610921_FIN.pdf
- Video 1_Figure 3F_movie.avi
- Video 2_Figure 3H_movie.avi
- Video 3_Figure 4C Movie.avi
